# Supplementary material for: Pesticides and habitat loss additively reduce wild bees in crop fields
Source: Nat Ecol Evol. 2025 Dec 10;10(1):95–104. doi: 10.1038/s41559-025-02924-z (PMC12789018; doi:10.1038/s41559-025-02924-z)
Supplement: Supplementary file 3 — Statistical source data for Supplementary Fig. 3c. [file 41559_2025_2924_MOESM3_ESM.xlsx]

## Sheet: Knauer_SourceData_SI_FigS3c
HQ	Cor	Response
HQO	-0.191	Abundance
HQO.incContact	-0.177	Abundance
HQC	-0.182	Abundance
HQB	-0.181	Abundance
HQO	-0.175	Species.richness
HQO.incContact	-0.146	Species.richness
HQC	-0.148	Species.richness
HQB	-0.148	Species.richness
HQO	-0.138	Functional.diversity
HQO.incContact	-0.12	Functional.diversity
HQC	-0.124	Functional.diversity
HQB	-0.122	Functional.diversity
HQO	-0.192	Phylogenetic.diversity
HQO.incContact	-0.164	Phylogenetic.diversity
HQC	-0.167	Phylogenetic.diversity
HQB	-0.166	Phylogenetic.diversity
