# Supplementary material for: Pesticides and habitat loss additively reduce wild bees in crop fields
Source: Nat Ecol Evol. 2025 Dec 10;10(1):95–104. doi: 10.1038/s41559-025-02924-z (PMC12789018; doi:10.1038/s41559-025-02924-z)
Supplement: Supplementary file 4 — Statistical source data for Supplementary Fig. 3d. [file 41559_2025_2924_MOESM4_ESM.xlsx]

## Sheet: Knauer_SourceData_SI_FigS3d
SNH.measure	Cor	Response
SNH	0.161	Abundance
Rangeland.Forest.1	0.145	Abundance
Rangeland.Forest.0.5	0.117	Abundance
Rangeland.Forest.0.25	0.092	Abundance
Forest.1	0.114	Abundance
Forest.0.5	0.09	Abundance
Forest.0.25	0.082	Abundance
Rangeland_1	0.06	Abundance
Rangeland_0.5	0.061	Abundance
Rangeland_0.25	0.085	Abundance
SNH	0.209	Species.richness
Rangeland.Forest.1	0.149	Species.richness
Rangeland.Forest.0.5	0.142	Species.richness
Rangeland.Forest.0.25	0.14	Species.richness
Forest.1	0.18	Species.richness
Forest.0.5	0.178	Species.richness
Forest.0.25	0.168	Species.richness
Rangeland_1	0.044	Species_richness
Rangeland_0.5	0.061	Species_richness
Rangeland_0.25	0.093	Species_richness
SNH	0.124	Functional.diversity
Rangeland.Forest.1	0.135	Functional.diversity
Rangeland.Forest.0.5	0.117	Functional.diversity
Rangeland.Forest.0.25	0.113	Functional.diversity
Forest.1	0.135	Functional.diversity
Forest.0.5	0.141	Functional.diversity
Forest.0.25	0.126	Functional.diversity
Rangeland_1	0.047	Functional_diversity
Rangeland_0.5	0.042	Functional_diversity
Rangeland_0.25	0.081	Functional_diversity
SNH	0.166	Phylogenetic.diversity
Rangeland.Forest.1	0.123	Phylogenetic.diversity
Rangeland.Forest.0.5	0.127	Phylogenetic.diversity
Rangeland.Forest.0.25	0.138	Phylogenetic.diversity
Forest.1	0.146	Phylogenetic.diversity
Forest.0.5	0.17	Phylogenetic.diversity
Forest.0.25	0.168	Phylogenetic.diversity
Rangeland_1	0.042	Phylogenetic_diversity
Rangeland_0.5	0.059	Phylogenetic_diversity
Rangeland_0.25	0.1	Phylogenetic_diversity
