# Supplementary material for: Pesticides and habitat loss additively reduce wild bees in crop fields
Source: Nat Ecol Evol. 2025 Dec 10;10(1):95–104. doi: 10.1038/s41559-025-02924-z (PMC12789018; doi:10.1038/s41559-025-02924-z)
Supplement: Supplementary file 5 — Source data for Supplementary Fig. 3e. [file 41559_2025_2924_MOESM5_ESM.xlsx]

## Sheet: Knauer_SourceData_SI_FigS3e
Country	Site_ID	Crop	PR	HQ
CHE	CHE_OSR_01	OSR	66.9725	0.444641
CHE	CHE_OSR_02	OSR	73.7896	11.8511
CHE	CHE_OSR_03	OSR	86.3654	0.108807
CHE	CHE_OSR_04	OSR	105.816	11.3789
CHE	CHE_OSR_05	OSR	235.044	3.66061
CHE	CHE_OSR_06	OSR	0	-5.41539
CHE	CHE_OSR_07	OSR	0.127859	2.31002
CHE	CHE_OSR_08	OSR	0.028	-5.41539
CHE	CHE_APP_09	APP	19593	25.2474
CHE	CHE_APP_10	APP	3.40188	24.2241
CHE	CHE_APP_11	APP	73.7125	4.38558
CHE	CHE_APP_13	APP	363.072	42.7854
CHE	CHE_APP_14	APP	169.355	12.1343
ESP	ESP_OSR_02	OSR	776.733	2.47712
ESP	ESP_OSR_03	OSR	224.886	0.954242
ESP	ESP_OSR_05	OSR	23.0862	3.60921
ESP	ESP_APP_09	APP	0.134795	-2.40334
ESP	ESP_APP_10	APP	609.959	7.48311
ESP	ESP_APP_13	APP	3938.47	1.7865
ESP	ESP_APP_14	APP	1874.88	6.35216
ESP	ESP_APP_15	APP	1267.64	3.84719
ESP	ESP_APP_16	APP	577.461	-1.25855
EST	EST_OSR_02	OSR	20.5178	0.84678
EST	EST_OSR_03	OSR	0.896768	-5.41539
EST	EST_OSR_05	OSR	3.93906	-5.41539
EST	EST_OSR_07	OSR	0.247191	-5.41539
EST	EST_OSR_08	OSR	11.8605	2.98
EST	EST_APP_09	APP	26.2892	-5.41539
EST	EST_APP_10	APP	245.52	-5.41539
EST	EST_APP_12	APP	0	0.926965
EST	EST_APP_13	APP	0.074813	-5.41539
EST	EST_APP_15	APP	1.3058	-5.41539
EST	EST_APP_16	APP	1.5974	-5.41539
GBR	GBR_OSR_01	OSR	1.36525	-2.71296
GBR	GBR_OSR_02	OSR	1.49882	2.56194
GBR	GBR_OSR_03	OSR	0.837794	0.312994
GBR	GBR_OSR_04	OSR	84.2845	0.451739
GBR	GBR_OSR_05	OSR	6.63152	-5.41539
GBR	GBR_OSR_06	OSR	2.79854	-2.80987
GBR	GBR_OSR_07	OSR	0.467193	-5.41539
GBR	GBR_OSR_08	OSR	1.33478	2.71157
GBR	GBR_APP_09	APP	42906.4	32.2549
GBR	GBR_APP_11	APP	89.7069	15.8844
GBR	GBR_APP_12	APP	13.6272	40.0464
GBR	GBR_APP_13	APP	513.294	47.6701
GBR	GBR_APP_15	APP	3698.69	-2.85451
GER	GER_OSR_01	OSR	2.84376	2.31502
GER	GER_OSR_02	OSR	1.51984	-3.82391
GER	GER_OSR_03	OSR	4.65094	-0.929918
GER	GER_OSR_04	OSR	72.5822	9.55512
GER	GER_OSR_05	OSR	0.708403	3.26234
GER	GER_OSR_06	OSR	1.24506	16.9323
GER	GER_OSR_07	OSR	0.577894	8.0849
GER	GER_OSR_08	OSR	17.3671	-1.08482
GER	GER_APP_09	APP	64.2258	21.349
GER	GER_APP_10	APP	5.72774	12.2511
GER	GER_APP_11	APP	2497.71	19.1639
GER	GER_APP_12	APP	602.672	24.5763
GER	GER_APP_13	APP	250.804	5.04406
GER	GER_APP_14	APP	125.654	27.8197
GER	GER_APP_15	APP	151.561	28.6494
GER	GER_APP_16	APP	312.704	42.8597
IRE	IRE_OSR_02	OSR	0.186263	-2.45332
IRE	IRE_OSR_03	OSR	7.17553	0.564132
IRE	IRE_OSR_04	OSR	0.651222	-5.41539
IRE	IRE_OSR_05	OSR	0.103664	-3.07209
IRE	IRE_OSR_08	OSR	0.219321	-5.41539
IRE	IRE_APP_09	APP	21139.4	18.686
IRE	IRE_APP_10	APP	160.262	19.4814
IRE	IRE_APP_12	APP	0.027833	-5.41539
IRE	IRE_APP_14	APP	4.49779	0.96326
ITA	ITA_OSR_01	OSR	0.301488	-1.78205
ITA	ITA_OSR_03	OSR	0.501687	-5.41539
ITA	ITA_OSR_04	OSR	13.7971	-5.41539
ITA	ITA_OSR_05	OSR	0.241169	-5.41539
ITA	ITA_OSR_06	OSR	82.0308	-5.41539
ITA	ITA_OSR_07	OSR	0.10397	-5.41539
ITA	ITA_OSR_08	OSR	22.5113	-5.41539
ITA	ITA_APP_09	APP	921.746	32.1806
ITA	ITA_APP_10	APP	3514.41	18.7588
ITA	ITA_APP_11	APP	29.3769	44.8902
ITA	ITA_APP_12	APP	329.547	39.2013
ITA	ITA_APP_13	APP	1224.54	12.5809
ITA	ITA_APP_14	APP	286.838	13.7039
ITA	ITA_APP_15	APP	26.5133	13.907
ITA	ITA_APP_16	APP	7.91023	36.8397
