# Supplementary material for: Pesticides and habitat loss additively reduce wild bees in crop fields
Source: Nat Ecol Evol. 2025 Dec 10;10(1):95–104. doi: 10.1038/s41559-025-02924-z (PMC12789018; doi:10.1038/s41559-025-02924-z)
Supplement: Supplementary file 6 — Statistical source data. [file 41559_2025_2924_MOESM6_ESM.xlsx]

## Sheet: Knauer_SourceData_Fig2
Response	Estimate.pui	LCI.pui	UCI.pui	PLevel.pui	Estimate.hq	LCI.hq	UCI.hq	PLevel.hq	Estimate.snh	LCI.snh	UCI.snh	PLevel.snh
Abundance	-0.295931	-0.471323	-0.12054	***	-0.212334	-0.304447	-0.12022	***	0.156069	0.0617133	0.250425	**
Species.richness	-0.361557	-0.530904	-0.192209	***	-0.192753	-0.294566	-0.0909391	***	0.173576	0.0576457	0.289505	**
Functional.diversity	-0.384499	-0.5548	-0.214198	***	-0.159216	-0.270929	-0.0475032	**	0.118163	-0.00706165	0.243387	n.s.
Functional.mpd	-0.0993872	-0.27874	0.0799655	n.s.	-0.0202264	-0.138209	0.0977564	n.s.	0.0194758	-0.098658	0.13761	n.s.
Functional.evenness	-0.040857	-0.230372	0.148658	n.s.	0.0635311	-0.0469257	0.173988	n.s.	0.02503	-0.0714662	0.121526	n.s.
Functional.specialization	-0.127843	-0.308182	0.0524954	n.s.	-0.0318069	-0.126451	0.062837	n.s.	0.0380216	-0.0700549	0.146098	n.s.
Phylogenetic.diversity	-0.366824	-0.546014	-0.187634	***	-0.206503	-0.315716	-0.0972896	***	0.118822	-0.0181793	0.255823	n.s.
Phylogenetic.mpd	-0.083541	-0.268753	0.101672	n.s.	-0.0406198	-0.139782	0.0585426	n.s.	0.0595691	-0.0932855	0.212424	n.s.
