# Supplementary material for: Pesticides and habitat loss additively reduce wild bees in crop fields
Source: Nat Ecol Evol. 2025 Dec 10;10(1):95–104. doi: 10.1038/s41559-025-02924-z (PMC12789018; doi:10.1038/s41559-025-02924-z)
Supplement: Supplementary file 7 — Statistical source data. [file 41559_2025_2924_MOESM7_ESM.xlsx]

## Sheet: Knauer_SourceData_ED_Fig4
Response	Estimate.pui_snh	LCI.pui_snh	UCI.pui_snh	PLevel.pui_snh	Estimate.pui_attr	LCI.pui_attr	UCI.pui_attr	PLevel.pui_attr	Estimate.hq_snh	LCI.hq_snh	UCI.hq_snh	PLevel.hq_snh	Estimate.hq_attr	LCI.hq_attr	UCI.hq_attr	PLevel.hq_attr
Abundance	0.072808	-0.101309	0.246925	n.s.	0.297905	-0.050623	0.646434	n.s.	0.0446498	-0.047106	0.136406	n.s.	0.105987	-0.0769298	0.288905	n.s.
Species.richness	0.0738343	-0.101356	0.249025	n.s.	0.20623	-0.136633	0.549093	n.s.	-0.00605712	-0.0976949	0.0855806	n.s.	0.167931	-0.028826	0.364688	n.s.
Functional.diversity	-0.0180179	-0.194301	0.158265	n.s.	0.247874	-0.0967904	0.592537	n.s.	-0.0612075	-0.155293	0.0328784	n.s.	0.164551	-0.0549214	0.384023	n.s.
Functional.mpd	-0.127441	-0.313575	0.0586926	n.s.	0.0951012	-0.269603	0.459806	n.s.	-0.0476453	-0.14478	0.0494897	n.s.	0.0805734	-0.160631	0.321777	n.s.
Functional.evenness	0.0400694	-0.153122	0.233261	n.s.	-0.287433	-0.673986	0.0991206	n.s.	-0.0133314	-0.11685	0.0901873	n.s.	-0.00442275	-0.227077	0.218232	n.s.
Functional.specialization	-0.132281	-0.318514	0.0539524	n.s.	-0.202381	-0.567414	0.162652	n.s.	-0.0361461	-0.135061	0.0627692	n.s.	0.106526	-0.084082	0.297134	n.s.
Phylogenetic.diversity	-0.0461433	-0.231335	0.139048	n.s.	0.192753	-0.168525	0.554032	n.s.	-0.0135822	-0.108009	0.0808442	n.s.	0.09167	-0.132054	0.315394	n.s.
Phylogenetic.mpd	-0.0675284	-0.261819	0.126762	n.s.	0.0673583	-0.307629	0.442345	n.s.	-0.0383971	-0.136992	0.0601974	n.s.	0.166138	-0.0261535	0.358429	n.s.
